# Supplementary material for: Comparative plastid genomics of Synurophyceae: inverted repeat dynamics and gene content variation
Source: BMC Evol Biol. 2019 Jan 11;19:20. doi: 10.1186/s12862-018-1316-9 (PMC6330437; doi:10.1186/s12862-018-1316-9)
Supplement: Supplementary file 6 — Table S1. The concatenated dataset of protein sequences used to infer the reference phylogenetic tree. (XLSX 53 kb) [file 12862_2018_1316_MOESM6_ESM.xlsx]

## Sheet: Sheet1
			Table S1. The concatenated data set of 91 protein coding genes for phylogenetic tree.
							1	2	3	4	5	6	7	8	9	10	11	12	13	14	15	16	17	18	19	20	21	22	23	24	25	26	27	28	29	30	31	32	33	34	35	36	37	38	39	40	41	42	43
			Species	Strain	GenBank		atpA	atpB	atpD	atpE	atpF	atpG	atpH	atpI	cbbX (cfxQ)	ccs1	ccsA	chlI	clpC	dnaK	groEL	petA	petB	petD	petF	petG	petL	petM	petN	psaA	psaB	psaC	psaD	psaF	psaI	psaJ	psaL	psaM	psbA	psbB	psbC	psbD	psbE	psbF	psbH	psbI	psbJ	psbK	psbL
		Stramenopile	Aureococcus anophagefferens	CCMP1984	NC_012898
			Aureoumbra lagunensis	CCMP1507	NC_012903
			Coccophora langsdorfii	-	NC_032288
			Costaris costata	-	NC_028502
			Ectocarpus siliculosus	-	NC_013498
			Fistulifera solaris	JPCC DA0580	NC_015403
			Fucus vesiculosus	-	NC_016735
			Heterosigma akashiwo	NIES293	NC_010772
			Mallomonas splendens	CCMP1872	MH795131
			Monodopsis species	MarTras21	KX839260
			Nannochloropsis gaditana	3B	NC_020014
			Nannochloropsis granulata	-	NC_022259
			Nannochloropsis limnetica	CCMP505	NC_022262
			Nannochloropsis oceanica	CCMP531	NC_022263
			Nannochloropsis oculata	CCMP525	NC_022260
			Nannochloropsis salina	CCMP537	NC_022261
			Neotessella volvocina	CCMP1871	MH795132
			Nitzschia species	Irils04	NC_028737
			Ochromonas species	CCMP1393	KJ877675
			Odontella sinensis	-	NC_001713
			Phaeodactylum tricornutum	-	NC_008588
			Pelagomonas species
			Saccharina japonica	-	NC_018523
			Sargassum thunbergii	-	NC_029134
			Synedra acus	G9	NC_016731
			Synura petersenii	S114.C7	MH795128
			Synura sphagnicola	FBCC200022	MH795129
			Synura uvella	FBCC200023	MH795130
			Trachydiscus minutus	-	NC_026851
			Thalassiosira oceanica	CCMP1005	NC_014808
			Thalassiosira pseudonana	-	NC_008589
			Toxarium undulatum	ECT3802	NC_031425
			Triparma laevis	-	NC_027746
			Undaria pinnatifida	-	NC_028503
			Vaucheria litorea	-	NC_011600
			Vischeria species	CAUP Q202	KX839261
		Alveolata	Chromera velia	CCMP2878	NC_014340
			Vitrella brassicaformis	CCMP3155	NC_014345
		Cryptophyta	Cryptomonas paramecium	CCAP977/2a	NC_013703						Ψ
			Cryptomonas curvata	CNUKR	NC_035720
			Chroomonas placoidea	CCAP978/8	NC_035721
			Chroomonas mesostigmatica	CCMP1168	KY860574
			Storeatula sp.	CCMP1898	KY856940
			Teleaulax amphioxea	HACCP_CR01	NC_027589
			Rhomonas salina	CCMP1319	NC_009573
			Guillardia theta	CCMP2712	NC_000936
		Haptophyta	Crysochromulina tobin	CCMP291	KJ201907
			Emiliania huxleyi	CCMP1516	NC_007288
			Pavlova lutheri	ATCC50092	NC_020371
			Phaeocystis antarctica	CCMP1374	NC_016703
			Phaeocytis globosa	Pg-G(A)	NC_021637
		Rhodophyta	Asparagopsis taxiformis	-	NC_031148
			Ahnfeltia plicata	-	NC_031145
			Apophlaea sinclairii	-	NC_031172
			Bangia fuscopurpurea	-	KP714733
			Bangiopsis subsimplex	-	NC_031173
			Bulboplastis apyrenoidosa	NIES-2742	NC_034787
			Boldia erythrosiphon	UTEX LB2858	NC_034776
			Caloglossa beccarii	JW4523	NC_035269
			Ceramium japonicum	-	NC_031174
			Clliarthron tuberculosum	-	NC_021075
			Choreocolax polysiphoniae	-	NC_026522
			Chondrus crispus	PCG	NC_020795
			Coeloseira compressa	-	NC_030338
			Cyanidioschyzon merolae	10D	NC_004799
			Cyanidium caldarium	RK1	NC_001840
			Dasya binghamiae	UC2050572	NC_031161
			Erythrotrichia carnea	-	NC_031176
			Galdieria sulphuraria	074W	NC_024665
			Gracilaria tenuistipitata var. liui	-	NC_006137
			Grateloupia taiwanensis	-	NC_021618
			Hildenbrandia rubra	-	NC_031146
			Hildenbrandia rivularis	-	NC_031177
			Kumanoa americana	-	NC_031178
			Mastocarpus papillatus	UC2050562	NC_031167
			Membranoptera tenuis	UC266439	NC_032399
			Palmaria palmata	-	NC_031147
			Porphyra pupurea	Avonport	NC_000925
			Porphyra yezoensis	-	NC_007932
			Porphyridium purpureum	-	NC_023133
			Pyropia haitanensis	PH-38	NC_021189
			Rhodochaete parvula	-	NC_031180
			Rhodymenia pseudopalmata	-	NC_031144
			Schimmelmannia schousboei	-	NC_031168
			Schizymenia dubyi	-	NC_031169
			Sebdenia flabellata	-	NC_031170
			Sheathia arcuata	-	NC_035231
			Sonderella linearis	PD1151	NC_035289
			Sporolithon durum	-	NC_029857
			Taenioma perpusillum	PD1676	NC_035295
			Thorea hispida	-	NC_031171
			Vertebrata lanosa	-	NC_026523
			Wildemania schizophylla	-	NC_029576
		Glaucophyta	Cyanophora paradoxa	Pringsheim LB555	NC_001675
		Viridiplantae	Chlorokybus atmophyticus	-	NC_008822
			Chrollela vulgaris	-	NC_001865
			Marchantia polymorpha	-	NC_001319
			Mesostigma viride	-	NC_002186
			Nephroselmis olivacea	NIES484	NC_000927
			Pyramimonas parkeae	CCMP726	NC_012099
[truncated: 48 more columns]
